# Supplementary material for: Morpho-molecular characterization reveals three Cortinarius subgenus Dermocybe species from southwest China (Agaricales, Cortinariaceae)
Source: MycoKeys. 2026 Mar 24;130:165–84. doi: 10.3897/mycokeys.130.183563 (PMC13040261; doi:10.3897/mycokeys.130.183563)
Supplement: XML Treatment for Cortinarius orienticroceus [file mycokeys.130.183563-treatment1.xml]

<!DOCTYPE tp:taxon-treatment
  PUBLIC "-//TaxonX//DTD Taxonomic Treatment Publishing DTD v0 20100105//EN" "tax-treatment-NSO.dtd">
<tp:taxon-treatment xmlns:tp="http://www.plazi.org/taxpub"><tp:treatment-meta><kwd-group><label>Taxon classification</label><kwd>
                <named-content content-type="kingdom">Fungi</named-content>
              </kwd><kwd>
                <named-content content-type="order">Agaricales</named-content>
              </kwd><kwd>
                <named-content content-type="family">Cortinariaceae</named-content>
              </kwd></kwd-group><mixed-citation publication-type="journal"><person-group><name><surname>Zhou</surname><given-names>Yue</given-names></name><name><surname>Mu</surname><given-names>Liheng</given-names></name><name><surname>Zhao</surname><given-names>Qi</given-names></name><name><surname>Dai</surname><given-names>Yongsi</given-names></name><name><surname>Chen</surname><given-names>Siqi</given-names></name><name><surname>Wu</surname><given-names>Ting</given-names></name><name><surname>Zhang</surname><given-names>Ying</given-names></name></person-group><article-title>Morpho-molecular characterization reveals three <italic><tp:taxon-name><tp:taxon-name-part taxon-name-part-type="genus" reg="Cortinarius">Cortinarius</tp:taxon-name-part></tp:taxon-name></italic> subgenus <italic><tp:taxon-name><tp:taxon-name-part taxon-name-part-type="genus" reg="Cortinarius"/><tp:taxon-name-part taxon-name-part-type="subgenus" reg="Dermocybe">Dermocybe</tp:taxon-name-part></tp:taxon-name></italic> species from southwest China (<tp:taxon-name><tp:taxon-name-part taxon-name-part-type="order" reg="Agaricales">Agaricales</tp:taxon-name-part></tp:taxon-name>, <tp:taxon-name><tp:taxon-name-part taxon-name-part-type="genus" reg="Cortinariaceae">Cortinariaceae</tp:taxon-name-part></tp:taxon-name>)</article-title><source>MycoKeys</source><day>24</day><month>03</month><year>2026</year><volume>130</volume><fpage>165</fpage><lpage>184</lpage><pub-id pub-id-type="doi">10.3897/mycokeys.130.183563</pub-id></mixed-citation></tp:treatment-meta><tp:nomenclature><tp:taxon-name><object-id xmlns:xlink="http://www.w3.org/1999/xlink" content-type="arpha" xlink:type="simple">28A621EA-6E93-5B33-B861-C8E7FA6935A8</object-id>
                    		<tp:taxon-name-part taxon-name-part-type="genus" reg="Cortinarius">Cortinarius</tp:taxon-name-part> <tp:taxon-name-part taxon-name-part-type="species" reg="orienticroceus">orienticroceus</tp:taxon-name-part>
                    	
                    		<object-id xmlns:xlink="http://www.w3.org/1999/xlink" xlink:type="simple">Index Fungorum: IF904774</object-id>
                    	</tp:taxon-name><tp:taxon-authority>Y. Zhou, Y. Zhang &amp; Q. Zhao</tp:taxon-authority><tp:taxon-status xmlns:xlink="http://www.w3.org/1999/xlink" xlink:type="simple">sp. nov.</tp:taxon-status><xref ref-type="fig" rid="F2">Fig. 2 Chinese name: 东方黄丝膜菌 (dong fang huang si mo jun)</xref></tp:nomenclature><tp:treatment-sec sec-type="Etymology"><title>Etymology.</title><p>Croceus means yellow, namely after its type locality from East Asia.</p></tp:treatment-sec><tp:treatment-sec sec-type="Holotype"><title>Holotype.</title><p>China, • Yunnan, Lijiang, Yulong Naxi Autonomous County, Jiuhe Township <named-content xmlns:xlink="http://www.w3.org/1999/xlink" content-type="dwc:verbatimCoordinates" xlink:type="simple">26.630601°N, 99.722506°E</named-content>; alt. 3236 m; in <italic><tp:taxon-name><tp:taxon-name-part taxon-name-part-type="genus" reg="Abies">Abies</tp:taxon-name-part></tp:taxon-name></italic> forest; 28 Jul. 2016, LJ_343 (<named-content xmlns:xlink="http://www.w3.org/1999/xlink" content-type="dwc:institutional_code" xlink:title="Cryptogamic Herbarium of Kunming Institute of Botany" xlink:href="https://scientific-collections.gbif.org/institution/a897b083-b832-4395-b663-209d7772a976" xlink:type="simple">HKAS</named-content> 151551).</p></tp:treatment-sec><tp:treatment-sec sec-type="Macrostructures"><title>Macrostructures.</title><p>The pileus measures 30–40 mm in diameter; it is campanulate, umbilicate, with a slightly incurved and non-striate margin; the surface is fibrillose-tomentose and non-viscid, appearing dark brown (9F6) at the disc and gradually fading to light brown (9E5) towards the margin, which is pale yellow (5D5). The lamellae are adnexed, moderately crowded, of unequal length, with even edges, and colored pale yellow to bright yellow (5D6). The stipe measures 50–80 mm long × 5–8 mm thick, cylindrical, and central. Its upper and median portions are pale yellow (5D6), while the base is reddish-brown (8B6). Initially silky and shiny, it darkens with maturity, developing slight olivaceous tones (dull pale yellow, 4D8). The veil is inconspicuous. The basal mycelium is light yellow (3A2). No distinct odor is detected from the fruiting body.</p><fig id="F2" position="float" orientation="portrait"><object-id xmlns:xlink="http://www.w3.org/1999/xlink" content-type="doi" xlink:type="simple">10.3897/mycokeys.130.183563.figure2</object-id><object-id xmlns:xlink="http://www.w3.org/1999/xlink" content-type="arpha" xlink:type="simple">464D083F-AE7C-5AEB-9AF3-906333E04267</object-id><label>Figure 2.</label><caption><p><italic><tp:taxon-name><tp:taxon-name-part taxon-name-part-type="genus" reg="Cortinarius">Cortinarius</tp:taxon-name-part> <tp:taxon-name-part taxon-name-part-type="species" reg="orienticroceus">orienticroceus</tp:taxon-name-part></tp:taxon-name></italic>. <bold>a, b</bold>. Mature specimen (<bold>a, b</bold>. <named-content xmlns:xlink="http://www.w3.org/1999/xlink" content-type="dwc:institutional_code" xlink:title="Cryptogamic Herbarium of Kunming Institute of Botany" xlink:href="https://scientific-collections.gbif.org/institution/a897b083-b832-4395-b663-209d7772a976" xlink:type="simple">HKAS</named-content> 151551 holotype); <bold>c</bold>. SEM micrographs of basidiospores; <bold>d</bold>. Basidiospores; <bold>f, g</bold>. Basidia; <bold>e, h</bold>. Pileipellis hyphae. Scale bar: 2 cm (<bold>a, b</bold>); 2 μm (<bold>c</bold>); 10 μm (<bold>d</bold>); 20 μm (<bold>e–g</bold>); 50 μm (<bold>h</bold>).</p></caption><graphic xmlns:xlink="http://www.w3.org/1999/xlink" xlink:href="mycokeys-130-165-g002.jpg" id="oo_1569024.jpg" position="float" orientation="portrait" xlink:type="simple"><uri content-type="original_file" xlink:type="simple">https://binary.pensoft.net/fig/1569024</uri></graphic></fig></tp:treatment-sec><tp:treatment-sec sec-type="Microstructures"><title>Microstructures.</title><p>Basidiospores [80/2/2] (6–) 6.5–8 (–8.5) × 4.5–6 (–6.5) μm,[Q = (1–) 1.21–1.68 (–2), <bold>Q</bold> = 1.48 ± 0.15], ellipsoid, moderately verrucose, amber-yellow. Basidia (22.5–) 23–32 × 6–9 μm, 4–spores, turning pale red to red in 10% KOH solution. Cystidia absent. Pileipellis duplex: the epicutis consisting of appressed hyphae 5–15 μm wide, cylindrical and elongated, subparallelly arranged on the epidermis, mostly hyaline and occasionally pale pink in 10% KOH, with clamp connections present; the subpellis not distinctly delimited from the context. Stipitipellis hyphae 7–18 µm wide, hyaline in 10% KOH, with clamp connections.</p></tp:treatment-sec><tp:treatment-sec sec-type="Habitat"><title>Habitat.</title><p>It forms ectomycorrhizal associations and grows gregariously in coniferous forests dominated by <italic><tp:taxon-name><tp:taxon-name-part taxon-name-part-type="genus" reg="Picea">Picea</tp:taxon-name-part></tp:taxon-name></italic> spp. and <italic><tp:taxon-name><tp:taxon-name-part taxon-name-part-type="genus" reg="Abies">Abies</tp:taxon-name-part></tp:taxon-name></italic> spp.</p></tp:treatment-sec><tp:treatment-sec sec-type="Distribution"><title>Distribution.</title><p>Located in northwestern Yunnan, China.</p></tp:treatment-sec><tp:treatment-sec sec-type="Additional material examined"><title>Additional material examined.</title><p>China, • Yunnan, Lijiang City, Laojunshan Nature Reserve, <named-content xmlns:xlink="http://www.w3.org/1999/xlink" content-type="dwc:verbatimCoordinates" xlink:type="simple">26.630601°N, 99.722506°E</named-content>; alt. 3846 m, in a forest of <italic><tp:taxon-name><tp:taxon-name-part taxon-name-part-type="genus" reg="Picea">Picea</tp:taxon-name-part></tp:taxon-name></italic> spp. and <italic><tp:taxon-name><tp:taxon-name-part taxon-name-part-type="genus" reg="Abies">Abies</tp:taxon-name-part></tp:taxon-name></italic> spp., 9 Aug. 2023, YYW_05 (<named-content xmlns:xlink="http://www.w3.org/1999/xlink" content-type="dwc:institutional_code" xlink:title="Cryptogamic Herbarium of Kunming Institute of Botany" xlink:href="https://scientific-collections.gbif.org/institution/a897b083-b832-4395-b663-209d7772a976" xlink:type="simple">HKAS</named-content> 151552).</p></tp:treatment-sec><tp:treatment-sec sec-type="Notes"><title>Notes.</title><p>The most distinctive feature of <italic><tp:taxon-name><tp:taxon-name-part taxon-name-part-type="genus" reg="Cortinarius">Cortinarius</tp:taxon-name-part> <tp:taxon-name-part taxon-name-part-type="species" reg="orienticroceus">orienticroceus</tp:taxon-name-part></tp:taxon-name></italic> is its vibrant fruiting body coloration: the pileus transitions from dark brown at the disc to pale brown or light yellow towards the margin, the lamellae are pale yellow to bright yellow, the stipe is light yellow above and reddish brown below, the basidiospores are ellipsoid and ornamented with verrucose projections. Genetic studies show that <italic><tp:taxon-name><tp:taxon-name-part taxon-name-part-type="genus" reg="Cortinarius">C.</tp:taxon-name-part> <tp:taxon-name-part taxon-name-part-type="species" reg="orienticroceus">orienticroceus</tp:taxon-name-part></tp:taxon-name></italic> is most closely related to <italic><tp:taxon-name><tp:taxon-name-part taxon-name-part-type="genus" reg="Cortinarius">C.</tp:taxon-name-part> <tp:taxon-name-part taxon-name-part-type="species" reg="subrufulus">subrufulus</tp:taxon-name-part></tp:taxon-name></italic> and <italic><tp:taxon-name><tp:taxon-name-part taxon-name-part-type="genus" reg="Cortinarius">C.</tp:taxon-name-part> <tp:taxon-name-part taxon-name-part-type="species" reg="hadrocroceus">hadrocroceus</tp:taxon-name-part></tp:taxon-name></italic> (Fig. <xref ref-type="fig" rid="F1">1</xref>). In comparison, <italic><tp:taxon-name><tp:taxon-name-part taxon-name-part-type="genus" reg="Cortinarius">C.</tp:taxon-name-part> <tp:taxon-name-part taxon-name-part-type="species" reg="subrufulus">subrufulus</tp:taxon-name-part></tp:taxon-name></italic> features a pileus that is brown to reddish-brown, often with a faint yellowish hue near the margin when young, lamellae are orange to red-orange, and its stipe is pale yellow. <italic><tp:taxon-name><tp:taxon-name-part taxon-name-part-type="genus" reg="Cortinarius">C.</tp:taxon-name-part> <tp:taxon-name-part taxon-name-part-type="species" reg="hadrocroceus">hadrocroceus</tp:taxon-name-part></tp:taxon-name></italic> has a hemispherical pileus, dark brown at the center and transitioning to brown or reddish-brown at the edges. Its lamellae are moderately spaced, starting as olive-yellow and turning pale olive-brown as they mature. The stipe is cylindrical or slightly bulbous at the base and pale yellow (<xref ref-type="bibr" rid="B38">Niskanen 2014</xref>).</p></tp:treatment-sec><tp:treatment-sec><!--Section generated to contain objects referenced in tp:taxon-treatment.--><fig id="F1" position="float" orientation="portrait"><object-id xmlns:xlink="http://www.w3.org/1999/xlink" content-type="doi" xlink:type="simple">10.3897/mycokeys.130.183563.figure1</object-id><object-id xmlns:xlink="http://www.w3.org/1999/xlink" content-type="arpha" xlink:type="simple">183D104A-45C1-5650-BE29-4BBC1FA92AA3</object-id><label>Figure 1.</label><caption><p>Phylogenetic tree inferred from the combined <abbrev xmlns:xlink="http://www.w3.org/1999/xlink" xlink:title="ribosomal internal transcribed spacer" xlink:type="simple">ITS</abbrev> and LSU sequence dataset using Maximum Likelihood (<abbrev xmlns:xlink="http://www.w3.org/1999/xlink" xlink:title="Maximum Likelihood" xlink:type="simple">ML</abbrev>). Branch support values are indicated as “–/–/–” on the nodes (representing SH-aLRT/UFB/<abbrev xmlns:xlink="http://www.w3.org/1999/xlink" xlink:title="Bayesian posterior probabilities" xlink:type="simple">BIPP</abbrev>, respectively), with support thresholds considered significant at SH-aLRT ≥ 80%, UFB ≥ 90%, and <abbrev xmlns:xlink="http://www.w3.org/1999/xlink" xlink:title="posterior probabilities" xlink:type="simple">PP</abbrev> ≥ 0.95. In this study, newly described specimens are highlighted in red, type specimens are indicated in bold, and collection localities are marked in blue.</p></caption><graphic xmlns:xlink="http://www.w3.org/1999/xlink" xlink:href="mycokeys-130-165-g001.jpg" id="oo_1569023.jpg" position="float" orientation="portrait" xlink:type="simple"><uri content-type="original_file" xlink:type="simple">https://binary.pensoft.net/fig/1569023</uri></graphic></fig></tp:treatment-sec><ref-list><ref id="B38"><mixed-citation xmlns:xlink="http://www.w3.org/1999/xlink" xlink:type="simple">Niskanen T (2014) Nomenclatural novelties. Index Fungorum: Published Numbers 197: 1–4.</mixed-citation></ref></ref-list></tp:taxon-treatment>
