# Supplementary material for: Morpho-molecular characterization reveals three Cortinarius subgenus Dermocybe species from southwest China (Agaricales, Cortinariaceae)
Source: MycoKeys. 2026 Mar 24;130:165–84. doi: 10.3897/mycokeys.130.183563 (PMC13040261; doi:10.3897/mycokeys.130.183563)
Supplement: XML Treatment for Cortinarius orientisanguineus [file mycokeys.130.183563-treatment2.xml]

<!DOCTYPE tp:taxon-treatment
  PUBLIC "-//TaxonX//DTD Taxonomic Treatment Publishing DTD v0 20100105//EN" "tax-treatment-NSO.dtd">
<tp:taxon-treatment xmlns:tp="http://www.plazi.org/taxpub"><tp:treatment-meta><kwd-group><label>Taxon classification</label><kwd>
                <named-content content-type="kingdom">Fungi</named-content>
              </kwd><kwd>
                <named-content content-type="order">Agaricales</named-content>
              </kwd><kwd>
                <named-content content-type="family">Cortinariaceae</named-content>
              </kwd></kwd-group><mixed-citation publication-type="journal"><person-group><name><surname>Zhou</surname><given-names>Yue</given-names></name><name><surname>Mu</surname><given-names>Liheng</given-names></name><name><surname>Zhao</surname><given-names>Qi</given-names></name><name><surname>Dai</surname><given-names>Yongsi</given-names></name><name><surname>Chen</surname><given-names>Siqi</given-names></name><name><surname>Wu</surname><given-names>Ting</given-names></name><name><surname>Zhang</surname><given-names>Ying</given-names></name></person-group><article-title>Morpho-molecular characterization reveals three <italic><tp:taxon-name><tp:taxon-name-part taxon-name-part-type="genus" reg="Cortinarius">Cortinarius</tp:taxon-name-part></tp:taxon-name></italic> subgenus <italic><tp:taxon-name><tp:taxon-name-part taxon-name-part-type="genus" reg="Cortinarius"/><tp:taxon-name-part taxon-name-part-type="subgenus" reg="Dermocybe">Dermocybe</tp:taxon-name-part></tp:taxon-name></italic> species from southwest China (<tp:taxon-name><tp:taxon-name-part taxon-name-part-type="order" reg="Agaricales">Agaricales</tp:taxon-name-part></tp:taxon-name>, <tp:taxon-name><tp:taxon-name-part taxon-name-part-type="genus" reg="Cortinariaceae">Cortinariaceae</tp:taxon-name-part></tp:taxon-name>)</article-title><source>MycoKeys</source><day>24</day><month>03</month><year>2026</year><volume>130</volume><fpage>165</fpage><lpage>184</lpage><pub-id pub-id-type="doi">10.3897/mycokeys.130.183563</pub-id></mixed-citation></tp:treatment-meta><tp:nomenclature><tp:taxon-name><object-id xmlns:xlink="http://www.w3.org/1999/xlink" content-type="arpha" xlink:type="simple">4CE5DA59-214D-5BB0-8A89-1E2EC9FDEEB3</object-id>
                    		<tp:taxon-name-part taxon-name-part-type="genus" reg="Cortinarius">Cortinarius</tp:taxon-name-part> <tp:taxon-name-part taxon-name-part-type="species" reg="orientisanguineus">orientisanguineus</tp:taxon-name-part>
                    	
                    		<object-id xmlns:xlink="http://www.w3.org/1999/xlink" xlink:type="simple">Index Fungorum: IF904775</object-id>
                    	</tp:taxon-name><tp:taxon-authority>Y. Zhou, Y. Zhang &amp; Q. Zhao</tp:taxon-authority><tp:taxon-status xmlns:xlink="http://www.w3.org/1999/xlink" xlink:type="simple">sp. nov.</tp:taxon-status><xref ref-type="fig" rid="F3">Fig. 3 Chinese name: 东方血红丝膜菌 (dong fang xue hong si mo jun)</xref></tp:nomenclature><tp:treatment-sec sec-type="Etymology"><title>Etymology.</title><p>Sanguineus means blood-red, namely after its type locality from East Asia.</p></tp:treatment-sec><tp:treatment-sec sec-type="Holotype"><title>Holotype.</title><p>China • Yunnan, Honghe Hani and Yi Autonomous Prefecture, Pingbian Miao Autonomous County, Dawei Mountain National Forest Park, <named-content xmlns:xlink="http://www.w3.org/1999/xlink" content-type="dwc:verbatimCoordinates" xlink:type="simple">22.5306201°N, 103.722405°E</named-content>, alt. 2354 m, in evergreen broad-leaved forest, 14 Jul. 2020, PB_116 (<named-content xmlns:xlink="http://www.w3.org/1999/xlink" content-type="dwc:institutional_code" xlink:title="Cryptogamic Herbarium of Kunming Institute of Botany" xlink:href="https://scientific-collections.gbif.org/institution/a897b083-b832-4395-b663-209d7772a976" xlink:type="simple">HKAS</named-content> 151548).</p></tp:treatment-sec><tp:treatment-sec sec-type="Macrostructures"><title>Macrostructures.</title><p>The pileus measures 28–42 mm in diameter, hemispherical, with an initially straight margin then becomes partly erose; the surface exhibits conspicuous fibrillose squamules and is dry. It is reddish-brown (9A8) at the disc, gradually fading to light brown (9A7) toward the margin, which is orange-yellow (5A6). The lamellae are crowded, of unequal length, adnate, and reddish-brown (8C7). The stipe measures 40–60 mm long and 3–4 mm thick, central, slightly bulbous at the base; its upper and median portions are reddish-brown (8C7), while the lower part is orange-yellow (6B6). The veil is evanescent, forming a reddish-brown annulus on the upper to median stipe. The basal mycelium is yellow (3A2).</p><fig id="F3" position="float" orientation="portrait"><object-id xmlns:xlink="http://www.w3.org/1999/xlink" content-type="doi" xlink:type="simple">10.3897/mycokeys.130.183563.figure3</object-id><object-id xmlns:xlink="http://www.w3.org/1999/xlink" content-type="arpha" xlink:type="simple">2CB0A3FB-273F-5C1A-AF19-94235A55565A</object-id><label>Figure 3.</label><caption><p><italic><tp:taxon-name><tp:taxon-name-part taxon-name-part-type="genus" reg="Cortinarius">Cortinarius</tp:taxon-name-part> <tp:taxon-name-part taxon-name-part-type="species" reg="orientisanguineus">orientisanguineus</tp:taxon-name-part></tp:taxon-name></italic>. <bold>a, b</bold>. Mature specimen (<bold>a</bold>. <named-content xmlns:xlink="http://www.w3.org/1999/xlink" content-type="dwc:institutional_code" xlink:title="Cryptogamic Herbarium of Kunming Institute of Botany" xlink:href="https://scientific-collections.gbif.org/institution/a897b083-b832-4395-b663-209d7772a976" xlink:type="simple">HKAS</named-content> 151549; <bold>b</bold>. <named-content xmlns:xlink="http://www.w3.org/1999/xlink" content-type="dwc:institutional_code" xlink:title="Cryptogamic Herbarium of Kunming Institute of Botany" xlink:href="https://scientific-collections.gbif.org/institution/a897b083-b832-4395-b663-209d7772a976" xlink:type="simple">HKAS</named-content> 151548 <bold>holotype</bold>); <bold>c</bold>. SEM micrographs of basidiospores; <bold>d</bold>. Basidiospores; <bold>f, g</bold>. Basidia; <bold>e, h</bold>. Pileipellis hyphae. Scale bar: 2 cm (<bold>a, b</bold>); 2 μm (<bold>c</bold>); 5 μm (<bold>d</bold>); 20 μm (<bold>e–g</bold>); 50 μm (<bold>h</bold>).</p></caption><graphic xmlns:xlink="http://www.w3.org/1999/xlink" xlink:href="mycokeys-130-165-g003.jpg" id="oo_1569025.jpg" position="float" orientation="portrait" xlink:type="simple"><uri content-type="original_file" xlink:type="simple">https://binary.pensoft.net/fig/1569025</uri></graphic></fig></tp:treatment-sec><tp:treatment-sec sec-type="Microstructures"><title>Microstructures.</title><p>Basidiospores [120/3/1] (5–) 5.5–7.5 (–8) × 3.5–5.5 (–6) μm [Q = 1–1.5 (–1.65), <bold>Q</bold> = 1.39 ± 0.14], amygdaliform to ellipsoid, moderately verrucose, yellowish-brown. Basidia (18–)21–32 × 5–8 μm, 4–spores, containing granular contents, hyaline to pale pink in 10% KOH solution. Cystidia absent. Pileipellis exhibits a purplish-red coloration in KOH solution; epicutis well-developed, 8–15 μm wide, highly gelatinized, and the pileipellis exhibits elongate-ellipsoidal elements, closely interwoven and appressed to the epidermal layer, with clamp connections present, hyaline in 10% KOH, the hypodermal hyphae are inconspicuous. Stipitipellis hyphae 5–11 µm wide, hyaline in 10% KOH, with clamp connections.</p></tp:treatment-sec><tp:treatment-sec sec-type="Habitat"><title>Habitat.</title><p>It forms ectomycorrhizal associations and grows gregariously in evergreen broad-leaved forests.</p></tp:treatment-sec><tp:treatment-sec sec-type="Distribution"><title>Distribution.</title><p>It is situated in southern Yunnan, specifically in the southeastern part of the Honghe Hani and Yi Autonomous Prefecture.</p></tp:treatment-sec><tp:treatment-sec sec-type="Additional material examined"><title>Additional material examined.</title><p>China, • Yunnan, Honghe, Pingbian Miao Autonomous County, Dawei Mountain National Forest Park, <named-content xmlns:xlink="http://www.w3.org/1999/xlink" content-type="dwc:verbatimCoordinates" xlink:type="simple">22.8616201°N, 103.523405°E</named-content>, alt. 2341 m, in evergreen broad-leaved forest, 14 Jul. 2020, PB_68 (<named-content xmlns:xlink="http://www.w3.org/1999/xlink" content-type="dwc:institutional_code" xlink:title="Cryptogamic Herbarium of Kunming Institute of Botany" xlink:href="https://scientific-collections.gbif.org/institution/a897b083-b832-4395-b663-209d7772a976" xlink:type="simple">HKAS</named-content> 151549), 15 Jul. 2020, PB_115 (<named-content xmlns:xlink="http://www.w3.org/1999/xlink" content-type="dwc:institutional_code" xlink:title="Cryptogamic Herbarium of Kunming Institute of Botany" xlink:href="https://scientific-collections.gbif.org/institution/a897b083-b832-4395-b663-209d7772a976" xlink:type="simple">HKAS</named-content> 151550).</p></tp:treatment-sec><tp:treatment-sec sec-type="Notes"><title>Notes.</title><p><italic><tp:taxon-name><tp:taxon-name-part taxon-name-part-type="genus" reg="Cortinarius">Cortinarius</tp:taxon-name-part> <tp:taxon-name-part taxon-name-part-type="species" reg="orientisanguineus">orientisanguineus</tp:taxon-name-part></tp:taxon-name></italic> is distinguished by its pileus, which displays a reddish-brown center, transitioning to light brown towards the edges, and finally to orange-yellow at the margin. Its stipe is slightly enlarged at the base, with reddish-brown hues dominating the upper and middle sections, fading to orange-yellow near the base. The lamellae are closely spaced and uneven. The species also features moderately warted basidiospores, which are almond-shaped to elliptical, and basidia with granular contents. Phylogenetic studies indicate that <italic><tp:taxon-name><tp:taxon-name-part taxon-name-part-type="genus" reg="Cortinarius">C.</tp:taxon-name-part> <tp:taxon-name-part taxon-name-part-type="species" reg="orientisanguineus">orientisanguineus</tp:taxon-name-part></tp:taxon-name></italic> is closely related to the <italic><tp:taxon-name><tp:taxon-name-part taxon-name-part-type="genus" reg="Cortinarius">C.</tp:taxon-name-part> <tp:taxon-name-part taxon-name-part-type="species" reg="sanguineus">sanguineus</tp:taxon-name-part></tp:taxon-name></italic> complex, with the strongest similarity to <italic><tp:taxon-name><tp:taxon-name-part taxon-name-part-type="genus" reg="Cortinarius">C.</tp:taxon-name-part> <tp:taxon-name-part taxon-name-part-type="species" reg="neosanguineus">neosanguineus</tp:taxon-name-part></tp:taxon-name></italic> (Fig. <xref ref-type="fig" rid="F1">1</xref>).</p><p>Morphologically, <italic><tp:taxon-name><tp:taxon-name-part taxon-name-part-type="genus" reg="Cortinarius">C.</tp:taxon-name-part> <tp:taxon-name-part taxon-name-part-type="species" reg="neosanguineus">neosanguineus</tp:taxon-name-part></tp:taxon-name></italic> differs by having a uniformly bright red pileus, moderately spaced, deep purplish-red lamellae, and a stipe that matches the color of the lamellae (<xref ref-type="bibr" rid="B39">Niskanen et al. 2013</xref>). Additionally, the basidiospores of <italic><tp:taxon-name><tp:taxon-name-part taxon-name-part-type="genus" reg="Cortinarius">C.</tp:taxon-name-part> <tp:taxon-name-part taxon-name-part-type="species" reg="neosanguineus">neosanguineus</tp:taxon-name-part></tp:taxon-name></italic> are larger, 7–8.5 (9) × 4.5–5. 5 μm. In comparison, <italic><tp:taxon-name><tp:taxon-name-part taxon-name-part-type="genus" reg="Cortinarius">C.</tp:taxon-name-part> <tp:taxon-name-part taxon-name-part-type="species" reg="orientisanguineus">orientisanguineus</tp:taxon-name-part></tp:taxon-name></italic> has smaller basidiospores, ranging from 5.5–7.5 × 4–5.5 (6) μm.</p></tp:treatment-sec><tp:treatment-sec><!--Section generated to contain objects referenced in tp:taxon-treatment.--><fig id="F1" position="float" orientation="portrait"><object-id xmlns:xlink="http://www.w3.org/1999/xlink" content-type="doi" xlink:type="simple">10.3897/mycokeys.130.183563.figure1</object-id><object-id xmlns:xlink="http://www.w3.org/1999/xlink" content-type="arpha" xlink:type="simple">183D104A-45C1-5650-BE29-4BBC1FA92AA3</object-id><label>Figure 1.</label><caption><p>Phylogenetic tree inferred from the combined <abbrev xmlns:xlink="http://www.w3.org/1999/xlink" xlink:title="ribosomal internal transcribed spacer" xlink:type="simple">ITS</abbrev> and LSU sequence dataset using Maximum Likelihood (<abbrev xmlns:xlink="http://www.w3.org/1999/xlink" xlink:title="Maximum Likelihood" xlink:type="simple">ML</abbrev>). Branch support values are indicated as “–/–/–” on the nodes (representing SH-aLRT/UFB/<abbrev xmlns:xlink="http://www.w3.org/1999/xlink" xlink:title="Bayesian posterior probabilities" xlink:type="simple">BIPP</abbrev>, respectively), with support thresholds considered significant at SH-aLRT ≥ 80%, UFB ≥ 90%, and <abbrev xmlns:xlink="http://www.w3.org/1999/xlink" xlink:title="posterior probabilities" xlink:type="simple">PP</abbrev> ≥ 0.95. In this study, newly described specimens are highlighted in red, type specimens are indicated in bold, and collection localities are marked in blue.</p></caption><graphic xmlns:xlink="http://www.w3.org/1999/xlink" xlink:href="mycokeys-130-165-g001.jpg" id="oo_1569023.jpg" position="float" orientation="portrait" xlink:type="simple"><uri content-type="original_file" xlink:type="simple">https://binary.pensoft.net/fig/1569023</uri></graphic></fig></tp:treatment-sec><ref-list><ref id="B39"><mixed-citation xmlns:xlink="http://www.w3.org/1999/xlink" xlink:type="simple">Niskanen T, Liimatainen K, Ammirati JF, Hughes K (2013) <italic><tp:taxon-name><tp:taxon-name-part taxon-name-part-type="genus">Cortinarius</tp:taxon-name-part></tp:taxon-name></italic> section <italic>sanguinei</italic> in north america. Mycologia 105(2): 344–356. <ext-link xlink:href="10.3852/12-086" ext-link-type="doi" xlink:type="simple">https://doi.org/10.3852/12-086</ext-link></mixed-citation></ref></ref-list></tp:taxon-treatment>
