# Supplementary material for: Morpho-molecular characterization reveals three Cortinarius subgenus Dermocybe species from southwest China (Agaricales, Cortinariaceae)
Source: MycoKeys. 2026 Mar 24;130:165–84. doi: 10.3897/mycokeys.130.183563 (PMC13040261; doi:10.3897/mycokeys.130.183563)
Supplement: XML Treatment for Cortinarius subolivaceoluteus [file mycokeys.130.183563-treatment3.xml]

<!DOCTYPE tp:taxon-treatment
  PUBLIC "-//TaxonX//DTD Taxonomic Treatment Publishing DTD v0 20100105//EN" "tax-treatment-NSO.dtd">
<tp:taxon-treatment xmlns:tp="http://www.plazi.org/taxpub"><tp:treatment-meta><kwd-group><label>Taxon classification</label><kwd>
                <named-content content-type="kingdom">Fungi</named-content>
              </kwd><kwd>
                <named-content content-type="order">Agaricales</named-content>
              </kwd><kwd>
                <named-content content-type="family">Cortinariaceae</named-content>
              </kwd></kwd-group><mixed-citation publication-type="journal"><person-group><name><surname>Zhou</surname><given-names>Yue</given-names></name><name><surname>Mu</surname><given-names>Liheng</given-names></name><name><surname>Zhao</surname><given-names>Qi</given-names></name><name><surname>Dai</surname><given-names>Yongsi</given-names></name><name><surname>Chen</surname><given-names>Siqi</given-names></name><name><surname>Wu</surname><given-names>Ting</given-names></name><name><surname>Zhang</surname><given-names>Ying</given-names></name></person-group><article-title>Morpho-molecular characterization reveals three <italic><tp:taxon-name><tp:taxon-name-part taxon-name-part-type="genus" reg="Cortinarius">Cortinarius</tp:taxon-name-part></tp:taxon-name></italic> subgenus <italic><tp:taxon-name><tp:taxon-name-part taxon-name-part-type="genus" reg="Cortinarius"/><tp:taxon-name-part taxon-name-part-type="subgenus" reg="Dermocybe">Dermocybe</tp:taxon-name-part></tp:taxon-name></italic> species from southwest China (<tp:taxon-name><tp:taxon-name-part taxon-name-part-type="order" reg="Agaricales">Agaricales</tp:taxon-name-part></tp:taxon-name>, <tp:taxon-name><tp:taxon-name-part taxon-name-part-type="genus" reg="Cortinariaceae">Cortinariaceae</tp:taxon-name-part></tp:taxon-name>)</article-title><source>MycoKeys</source><day>24</day><month>03</month><year>2026</year><volume>130</volume><fpage>165</fpage><lpage>184</lpage><pub-id pub-id-type="doi">10.3897/mycokeys.130.183563</pub-id></mixed-citation></tp:treatment-meta><tp:nomenclature><tp:taxon-name><object-id xmlns:xlink="http://www.w3.org/1999/xlink" content-type="arpha" xlink:type="simple">F13A19C1-0350-5972-BFB5-3C070D584806</object-id>
                    		<tp:taxon-name-part taxon-name-part-type="genus" reg="Cortinarius">Cortinarius</tp:taxon-name-part> <tp:taxon-name-part taxon-name-part-type="species" reg="subolivaceoluteus">subolivaceoluteus</tp:taxon-name-part>
                    	
                    		<object-id xmlns:xlink="http://www.w3.org/1999/xlink" xlink:type="simple">Index Fungorum: IF904776</object-id>
                    	</tp:taxon-name><tp:taxon-authority>Y. Zhou, Y. Zhang &amp; Q. Zhao</tp:taxon-authority><tp:taxon-status xmlns:xlink="http://www.w3.org/1999/xlink" xlink:type="simple">sp. nov.</tp:taxon-status><xref ref-type="fig" rid="F4">Fig. 4 Chinese name: 拟橄榄绿丝膜菌 (ni gan lan lü si mo jun)</xref></tp:nomenclature><tp:treatment-sec sec-type="Etymology"><title>Etymology.</title><p>Olivaceoluteus means olive-green, named for the pileus color which resembles olive green but is distinctly different.</p></tp:treatment-sec><tp:treatment-sec sec-type="Holotype"><title>Holotype.</title><p>China, • Yunnan, Chuxiong, Zixishan Provincial Nature Reserve, <named-content xmlns:xlink="http://www.w3.org/1999/xlink" content-type="dwc:verbatimCoordinates" xlink:type="simple">25.1301281°N, 101.221405°E</named-content>; alt. 2502 m, in semi-humid evergreen broad-leaved forest, 18 Aug. 2014. ZXS_01_31 (<named-content xmlns:xlink="http://www.w3.org/1999/xlink" content-type="dwc:institutional_code" xlink:title="Cryptogamic Herbarium of Kunming Institute of Botany" xlink:href="https://scientific-collections.gbif.org/institution/a897b083-b832-4395-b663-209d7772a976" xlink:type="simple">HKAS</named-content> 151553)</p></tp:treatment-sec><tp:treatment-sec sec-type="Macrostructures"><title>Macrostructures.</title><p>The pileus measures 20<bold>–</bold>40 mm in diameter, papillate at the disc when young and becoming applanate at maturity. The disc is tawny (7E7), gradually paling toward the margin, which is pale olivaceous or cinnamomeous (7D5), slightly incurved, and non-striate. The entire surface is fibrillose and dry. The lamellae are moderately crowded to moderately spaced, unequal in length, and cinnamomeous to pale olivaceous (7F8). The stipe is 30<bold>–</bold>45 mm long, cinnamomeous (7F8) on the upper and median parts, with reddish-brown (8D4) fibrils and patches below, and has a distinctly bulbous base. The veil is evanescent, cinnamomeous or pale olivaceous (7F8). The basal mycelium is pale grayish-white (7A1).</p><fig id="F4" position="float" orientation="portrait"><object-id xmlns:xlink="http://www.w3.org/1999/xlink" content-type="doi" xlink:type="simple">10.3897/mycokeys.130.183563.figure4</object-id><object-id xmlns:xlink="http://www.w3.org/1999/xlink" content-type="arpha" xlink:type="simple">BF66EDCC-BC44-5F1D-9DA8-20478EF749E2</object-id><label>Figure 4.</label><caption><p><italic><tp:taxon-name><tp:taxon-name-part taxon-name-part-type="genus" reg="Cortinarius">Cortinarius</tp:taxon-name-part> <tp:taxon-name-part taxon-name-part-type="species" reg="subolivaceoluteus">subolivaceoluteus</tp:taxon-name-part></tp:taxon-name></italic>. <bold>a, b</bold>. Mature specimen (<bold>a</bold>. <named-content xmlns:xlink="http://www.w3.org/1999/xlink" content-type="dwc:institutional_code" xlink:title="Cryptogamic Herbarium of Kunming Institute of Botany" xlink:href="https://scientific-collections.gbif.org/institution/a897b083-b832-4395-b663-209d7772a976" xlink:type="simple">HKAS</named-content> 151553 <bold>holotype</bold>; <bold>b</bold>. <named-content xmlns:xlink="http://www.w3.org/1999/xlink" content-type="dwc:institutional_code" xlink:title="Cryptogamic Herbarium of Kunming Institute of Botany" xlink:href="https://scientific-collections.gbif.org/institution/a897b083-b832-4395-b663-209d7772a976" xlink:type="simple">HKAS</named-content> 151554); <bold>c</bold>. SEM micrographs of basidiospores; <bold>d</bold>. Basidiospores; <bold>e, f</bold>. Basidia; <bold>g</bold>. Pileipellis hyphae. Scale bar: 2 cm (<bold>a, b</bold>); 2 μm (<bold>c</bold>); 10 μm (<bold>d</bold>); 20 μm (<bold>e, f</bold>); 50 μm (<bold>h</bold>).</p></caption><graphic xmlns:xlink="http://www.w3.org/1999/xlink" xlink:href="mycokeys-130-165-g004.jpg" id="oo_1569026.jpg" position="float" orientation="portrait" xlink:type="simple"><uri content-type="original_file" xlink:type="simple">https://binary.pensoft.net/fig/1569026</uri></graphic></fig></tp:treatment-sec><tp:treatment-sec sec-type="Microstructures"><title>Microstructures.</title><p>Basidiospores [80/2/2] (5.64–) 6–7.5 × 3.5–4.5 (–5) μm [Q = 1–1.5 (–1.65), Q = 1.39 ± 0.16], ellipsoid, moderately verrucose, amber-yellow. Basidia 18–27 (–28) × 6–8 µm, 4–spores, hyaline to pale pink in 10% KOH solution. Pileipellis duplex: epicutis consisting of cylindrical to inflated, appressed hyphae 7–11 µm wide, hyaline in 10% KOH, the hypodermal hyphae 14.5–20 μm wide, broadly ellipsoid. Stipitipellis hyphae 10–14 µm wide, hyaline in 10% KOH, with clamp connections present.</p></tp:treatment-sec><tp:treatment-sec sec-type="Habitat"><title>Habitat.</title><p>It forms ectomycorrhizal associations and grows gregariously in semi-humid evergreen broad-leaved forests.</p></tp:treatment-sec><tp:treatment-sec sec-type="Distribution"><title>Distribution.</title><p>It is situated in the western part of Chuxiong City, Yunnan, China.</p></tp:treatment-sec><tp:treatment-sec sec-type="Additional material examined"><title>Additional material examined.</title><p>China, • Yunnan, Dali, Yongping County, Jinguangsi Provincial Nature Reserve, <named-content xmlns:xlink="http://www.w3.org/1999/xlink" content-type="dwc:verbatimCoordinates" xlink:type="simple">25.0013201°N, 99.172805°E</named-content>, alt. 2441 m, in evergreen broad-leaved forest, 7 Sep. 2009, JGS_22_35 (<named-content xmlns:xlink="http://www.w3.org/1999/xlink" content-type="dwc:institutional_code" xlink:title="Cryptogamic Herbarium of Kunming Institute of Botany" xlink:href="https://scientific-collections.gbif.org/institution/a897b083-b832-4395-b663-209d7772a976" xlink:type="simple">HKAS</named-content> 151554).</p></tp:treatment-sec><tp:treatment-sec sec-type="Notes"><title>Notes.</title><p><italic><tp:taxon-name><tp:taxon-name-part taxon-name-part-type="genus" reg="Cortinarius">Cortinarius</tp:taxon-name-part> <tp:taxon-name-part taxon-name-part-type="species" reg="subolivaceoluteus">subolivaceoluteus</tp:taxon-name-part></tp:taxon-name></italic> is distinguished by its pileus which displays a tawny central disc that gradually transitions to a paler margin, exhibiting pale olivaceous to cinnamomeous coloration, the lamellae are cinnamomeous-colored, moderately spaced, and exhibit variable lengths, the stipe presents striking color variation: the upper and middle portions are cinnamomeous, while the lower section is decorated with reddish-brown fibrillose structures and patches, terminating in a prominently bulbous base. The species possesses an evanescent, pale olivaceous partial veil.</p><p>Phylogenetic analyses demonstrate that <italic><tp:taxon-name><tp:taxon-name-part taxon-name-part-type="genus" reg="Cortinarius">C.</tp:taxon-name-part> <tp:taxon-name-part taxon-name-part-type="species" reg="subolivaceoluteus">subolivaceoluteus</tp:taxon-name-part></tp:taxon-name></italic> forms a sister lineage to <italic><tp:taxon-name><tp:taxon-name-part taxon-name-part-type="genus" reg="Cortinarius">C.</tp:taxon-name-part> <tp:taxon-name-part taxon-name-part-type="species" reg="olivaceoluteus">olivaceoluteus</tp:taxon-name-part></tp:taxon-name></italic> (Fig. <xref ref-type="fig" rid="F1">1</xref>). Morphologically, <italic><tp:taxon-name><tp:taxon-name-part taxon-name-part-type="genus" reg="Cortinarius">C.</tp:taxon-name-part> <tp:taxon-name-part taxon-name-part-type="species" reg="olivaceoluteus">olivaceoluteus</tp:taxon-name-part></tp:taxon-name></italic> exhibits a uniformly cinnamomeous pileus ornamented with fine fibrillose squamules, densely arranged olive-yellow lamellae, and a clavate stipe that is concolorous with the lamellae and lacks surface squamulation (<xref ref-type="bibr" rid="B38">Niskanen 2014</xref>). Additionally, spore morphometry provides a reliable diagnostic character, <italic><tp:taxon-name><tp:taxon-name-part taxon-name-part-type="genus" reg="Cortinarius">C.</tp:taxon-name-part> <tp:taxon-name-part taxon-name-part-type="species" reg="olivaceoluteus">olivaceoluteus</tp:taxon-name-part></tp:taxon-name></italic> basidiospores 7–8(–8.5) × 4–5(–5.5) μm, while <italic><tp:taxon-name><tp:taxon-name-part taxon-name-part-type="genus" reg="Cortinarius">C.</tp:taxon-name-part> <tp:taxon-name-part taxon-name-part-type="species" reg="subolivaceoluteus">subolivaceoluteus</tp:taxon-name-part></tp:taxon-name></italic> has smaller basidiospores6–7.5 × (3.5–)4–4.5(–5) μm.</p></tp:treatment-sec><tp:treatment-sec><!--Section generated to contain objects referenced in tp:taxon-treatment.--><fig id="F1" position="float" orientation="portrait"><object-id xmlns:xlink="http://www.w3.org/1999/xlink" content-type="doi" xlink:type="simple">10.3897/mycokeys.130.183563.figure1</object-id><object-id xmlns:xlink="http://www.w3.org/1999/xlink" content-type="arpha" xlink:type="simple">183D104A-45C1-5650-BE29-4BBC1FA92AA3</object-id><label>Figure 1.</label><caption><p>Phylogenetic tree inferred from the combined <abbrev xmlns:xlink="http://www.w3.org/1999/xlink" xlink:title="ribosomal internal transcribed spacer" xlink:type="simple">ITS</abbrev> and LSU sequence dataset using Maximum Likelihood (<abbrev xmlns:xlink="http://www.w3.org/1999/xlink" xlink:title="Maximum Likelihood" xlink:type="simple">ML</abbrev>). Branch support values are indicated as “–/–/–” on the nodes (representing SH-aLRT/UFB/<abbrev xmlns:xlink="http://www.w3.org/1999/xlink" xlink:title="Bayesian posterior probabilities" xlink:type="simple">BIPP</abbrev>, respectively), with support thresholds considered significant at SH-aLRT ≥ 80%, UFB ≥ 90%, and <abbrev xmlns:xlink="http://www.w3.org/1999/xlink" xlink:title="posterior probabilities" xlink:type="simple">PP</abbrev> ≥ 0.95. In this study, newly described specimens are highlighted in red, type specimens are indicated in bold, and collection localities are marked in blue.</p></caption><graphic xmlns:xlink="http://www.w3.org/1999/xlink" xlink:href="mycokeys-130-165-g001.jpg" id="oo_1569023.jpg" position="float" orientation="portrait" xlink:type="simple"><uri content-type="original_file" xlink:type="simple">https://binary.pensoft.net/fig/1569023</uri></graphic></fig></tp:treatment-sec><ref-list><ref id="B38"><mixed-citation xmlns:xlink="http://www.w3.org/1999/xlink" xlink:type="simple">Niskanen T (2014) Nomenclatural novelties. Index Fungorum: Published Numbers 197: 1–4.</mixed-citation></ref></ref-list></tp:taxon-treatment>
